# Supplementary material for: Axial strength of back to back cold formed steel short channel sections with unstiffened and stiffened web holes
Source: Sci Rep. 2025 Aug 21;15:30788. doi: 10.1038/s41598-025-15992-9 (PMC12371029; doi:10.1038/s41598-025-15992-9)
Supplement: Supplementary file 1 — Supplementary Material 1 [file 41598_2025_15992_MOESM1_ESM.xlsx]

## Sheet: Test 1
I120S45L360											I120S45L360
EXP-1			EXP-2			EXP-3					FEM-1			FEM-2			FEM-3
0	0		0	0		0	0				0	0		0	0		0	0
0.0920157	7.62959		0.127235	11.1854		0.136876	13.6854				0.126253	34.5545		0.126253	33.7556		0.126253	33.6914
0.163465	14.0808		0.192941	17.2018		0.208526	21.0916				0.284073	76.5963		0.284073	74.3608		0.284073	74.4154
0.23652	21.1071		0.313538	29.2932		0.271488	28.4307				0.426111	112.265		0.426111	108.184		0.426111	108.444
0.304149	28.0957		0.376477	35.8934		0.330918	34.9502				0.52931	125.654		0.559271	123.336		0.559271	121.467
0.38123	36.1406		0.439153	42.9176		0.400229	42.727				0.677477	110.597		0.629355	117.265		0.634174	116.73
0.449533	43.9183		0.5094	50.0534		0.473519	50.2766				0.778794	103.379		0.757583	107.578		0.764786	108.107
0.526851	52.3257		0.572031	57.02		0.539423	58.2301				0.925019	95.2714		0.942649	97.9077		0.906984	100.633
0.603167	61.0122		0.632439	63.5934		0.611279	65.8904				1.01613	91.0702		1.01472	95.0567		1.03496	95.0989
0.677567	69.9575		0.695546	70.1258		0.670138	72.9612				1.17842	84.3349		1.17687	89.7737		1.12542	91.9072
0.75492	78.9339		0.760152	76.9092		0.73346	80.158				1.25049	81.7317		1.26809	87.3447		1.30861	86.4482
0.830375	87.9292		0.821557	83.4827		0.7935	87.1786				1.41264	77.3972		1.38096	84.7066		1.40591	84.0867
0.908054	97.0023		0.883294	89.7314		0.856639	93.9564				1.55858	74.474		1.6003	80.386		1.57921	80.6042
0.988898	105.577		0.946129	96.1128		0.92205	100.843				1.77749	71.0513		1.63926	79.7151		1.70235	78.521
1.06823	113.116		1.00875	102.121		0.983082	107.201				1.98272	68.4371		1.78537	77.3933		1.81779	76.7983
1.14196	119.636		1.07323	109.596		1.06404	114.102				2.16743	66.3814		1.91686	75.5053		1.92169	75.3962
1.21662	123.75		1.1358	115.857		1.13126	119.069				2.34059	64.669		2.1141	72.9857		2.07753	73.5103
1.2945	122.723		1.20138	122.205		1.19789	121.24				2.49643	63.259		2.18807	72.1365		2.13597	72.8658
1.37258	115.161		1.26887	123.33		1.26742	121.207				2.5	63.2283		2.29902	70.936		2.35513	70.6597
1.44848	108.457		1.32902	122.925		1.34526	116.665							2.46544	69.2836		2.5	69.3743
1.6032	99.1191		1.38654	118.316		1.43163	109.366							2.5	68.9638
1.76377	93.3265		1.45333	112.65		1.48992	101.907
1.91349	89.9911		1.519	104.785		1.55528	95.1605
2.07081	87.2407		1.6332	96.1437		1.64608	87.9043
2.2238	85.0629		1.76599	88.0144		1.75165	80.9377
2.37884	83.4882		1.89765	83.7848		1.87115	74.464
						1.99054	70.7382

## Sheet: Test 2
I120S90L360											I120S90L360
EXP-1			EXP-2			EXP-3					FEM-1			FEM-2			FEM-3
0	0		0	0		0	0				0	0		0	0		0	0
0.0839973	6.64358		0.108323	9.13711		0.0609068	4.98342				0.126253	35.6197		0.126253	36.5006		0.126253	37.1835
0.137739	11.2061		0.186422	14.8423		0.15302	11.9422				0.254482	70.8587		0.284073	80.6173		0.284073	82.4199
0.201281	16.6326		0.269399	21.4819		0.238201	18.6847				0.409281	110.81		0.452743	116.842		0.452743	119.331
0.267002	22.8957		0.334414	27.2138		0.342713	27.6487				0.500443	120.234		0.527646	119.221		0.527646	121.94
0.327702	29.1279		0.400641	32.4909		0.433334	35.8927				0.658056	110.018		0.664577	109.325		0.664577	110.875
0.387917	35.2642		0.468968	38.5685		0.518873	44.0734				0.786179	103.087		0.877875	98.92		0.765894	105.109
0.454052	41.8941		0.535969	45.4121		0.586356	50.9882				0.90149	98.2432		1.10584	91.5995		0.945863	97.4401
0.522908	49.2145		0.604236	52.2114		0.653085	58.1497				1.00959	94.5441		1.26781	87.5582		1.10784	92.2101
0.583509	56.4514		0.668825	59.4451		0.729695	65.3774				1.25283	88.0052		1.41966	84.405		1.16858	90.5758
0.646249	63.8282		0.737358	67.0548		0.807385	74.0281				1.38965	85.1189		1.55632	81.9024		1.25969	88.3416
0.714538	71.7768		0.809494	74.7714		0.884087	82.7652				1.51278	82.8235		1.76132	78.6366		1.39635	85.4397
0.773861	78.7182		0.867242	81.7101		0.954509	90.148				1.69749	79.8135		1.9535	76.0164		1.52447	83.0997
0.836661	85.928		0.938312	88.6627		1.01613	97.0401				1.76675	78.8078		2.12647	73.9108		1.63978	81.1888
0.898736	92.7079		1.07083	102.478		1.08734	103.601				2.02649	75.4382		2.28863	72.1231		1.81275	78.5983
0.958729	99.351		1.13883	108.7		1.15263	110.066				2.26026	72.8291		2.43457	70.6318		1.87761	77.7164
1.0214	105.688		1.2025	113.792		1.24096	115.857				2.49403	70.524		2.5	70.0026		2.12084	74.7013
1.08703	111.156		1.27599	117.433		1.30959	118.11				2.5	70.4694					2.33975	72.3395
1.14621	115.839		1.3453	119.29		1.37705	115.979										2.5	70.7705
1.21761	118.65		1.40605	119.014		1.43714	109.272
1.2497	116.19		1.47102	113.531		1.48299	102.556
1.28149	111.561		1.5357	107.277		1.53446	95.4044
1.3427	104.06		1.60326	101.477		1.62858	87.9275
1.4068	98.202		1.67246	95.9509		1.73048	82.2835
1.46706	93.154		1.7326	92.5293		1.86932	78.1453
1.53964	88.7886		1.78544	90.2281		1.99511	75.0661
1.65384	83.3473		1.85328	87.8301
1.78033	78.8954		1.96282	85.1288
1.91369	75.4446		2.07355	82.0415
			2.1995	79.4031
			2.33909	76.9946

## Sheet: Test 3
I120S150L360											I120S150L360
EXP-1			EXP-2			EXP-3					FEM-1			FEM-2			FEM-3
0	0		0	0		0	0				0	0		0	0		0	0
0.0902369	8.12423		0.121956	11.508		0.066372	5.66592				0.126253	39.2143		0.126253	32.6412		0.126253	38.278
0.160374	13.7672		0.194113	16.9909		0.138892	11.8074				0.284073	86.4582		0.284073	71.6405		0.284073	83.3623
0.220082	19.1652		0.260956	22.7738		0.206011	17.2812				0.39608	106.628		0.426111	104.095		0.386854	102.628
0.277471	25.1589		0.33537	31.6313		0.2769	23.1624				0.511521	116.924		0.559271	116.631		0.506833	117.276
0.336863	31.3854		0.39444	36.2481		0.339389	29.4446				0.646465	105.559		0.634174	112.252		0.653212	102.614
0.406951	37.7368		0.473374	43.3861		0.410222	36.5136				0.789773	97.6787		0.802705	103.084		0.795774	92.4359
0.470006	44.299		0.535106	50.8179		0.473275	44.8395				0.945794	91.6046		0.954383	96.8817		0.877865	88.3947
0.54656	51.6059		0.603421	58.0776		0.539219	52.7367				1.03356	88.9315		1.01837	94.7195		1.02409	83.1756
0.611772	58.8705		0.663029	65.4752		0.609797	61.3977				1.14216	86.0956		1.17035	90.2447		1.12799	80.3057
0.672919	66.3517		0.736021	72.8999		0.675612	70.2535				1.25323	83.6073		1.27833	87.4773		1.31305	76.3366
0.740478	74.0211		0.802553	79.7637		0.743347	78.649				1.50315	79.0276		1.37956	85.1895		1.44455	74.0973
0.801597	82.1625		0.869005	87.1526		0.806358	87.1183				1.64373	76.9308		1.60734	80.6888		1.56782	72.3492
0.869831	89.7794		0.935528	94.1899		0.875327	94.6954				1.77025	75.2162		1.65858	79.7987		1.67877	70.9601
0.941449	97.5886		0.999312	100.568		0.946614	102.278				1.96003	72.9197		1.85077	76.7704		1.84519	69.1095
1.00814	104.912		1.06623	106.661		1.00661	108.949				2.03119	72.1455		2.02374	74.3943		2.09483	66.785
1.07063	110.62		1.13971	112.606		1.0777	114.942				2.13795	71.0352		2.18589	72.4393		2.18844	66.0293
1.1356	115.541		1.20187	116.599		1.13525	117.42				2.29807	69.471		2.33183	70.8533		2.32886	64.9552
1.20483	117.25		1.27168	117.48		1.20271	114.506				2.5	67.6555		2.5	69.1972		2.5	63.7162
1.27056	113.27		1.33878	114.395		1.28071	102.19
1.34068	106.336		1.39779	108.134		1.34077	94.4764
1.40625	101.823		1.47212	99.5922		1.42053	87.9241
1.49057	97.339		1.56802	92.2894		1.5437	83.0847
1.60559	93.1465		1.66111	87.5218		1.67378	79.0399
1.73853	87.784		1.7532	83.6279		1.80734	75.7274
1.8741	82.9928		1.85809	79.8311		1.94921	73.0318
2.008	80.3918		1.99887	75.5425		2.08072	70.7462
2.14048	77.5139		2.13824	72.3824		2.21282	68.6557
2.27785	75.0292		2.27017	70.1265

## Sheet: Test 4
I140S50L420											I140S50L420
EXP-1			EXP-2			EXP-3					FEM-1			FEM-2			FEM-3
0	0		0	0		0	0				0	0		0	0		0	0
0.0941196	7.17932		0.106126	8.00573		0.100797	7.24621				0.126253	37.7248		0.126253	29.5684		0.133889	38.6437
0.148844	12.2033		0.182222	13.0464		0.154365	12.2293				0.284073	83.8853		0.284073	64.9073		0.283695	80.7381
0.209575	17.7243		0.257886	19.2761		0.241722	18.6444				0.386753	103.376		0.426111	94.8804		0.41852	115.537
0.281988	23.6318		0.324284	24.8584		0.303958	24.4724				0.532979	123.748		0.559271	117.807		0.533297	124.271
0.351599	30.2319		0.407464	31.5978		0.375845	30.7333				0.658255	124.606		0.634174	121.869		0.647036	107.403
0.417161	37.0447		0.489446	38.8791		0.435366	36.6809				0.786377	116.211		0.771106	111.064		0.822704	92.7348
0.48546	43.5589		0.560642	44.9781		0.508692	43.0215				0.901688	109.95		0.984403	100.772		0.900715	88.8458
0.547352	50.0114		0.638006	51.9353		0.578715	49.2209				1.00979	105.318		1.0324	99.0236		1.07624	82.5786
0.615858	56.326		0.719031	59.2386		0.642741	55.3345				1.25302	97.2959		1.21236	93.4701		1.23421	78.6253
0.682821	63.5026		0.792956	65.6213		0.709202	61.1578				1.47193	92.0331		1.37434	89.5932		1.29345	77.4245
0.748609	70.8518		0.856899	72.4292		0.779184	67.821				1.55403	90.4114		1.6173	85.0364		1.38231	75.8023
0.817072	77.9454		0.936288	79.7898		0.84311	74.143				1.67716	88.2052		1.70841	83.6336		1.5156	73.6926
0.881653	85.3464		1.00611	86.9146		0.912754	80.7332				1.86187	85.3188		1.84507	81.7249		1.71553	71.0788
0.952182	92.7026		1.06405	93.6639		0.974844	87.3917				2.13893	81.6994		2.05007	79.2092		1.7905	70.2537
1.02118	99.0647		1.1391	100.825		1.047	93.5611				2.3646	79.2554		2.35756	76.0057		1.90297	69.0978
1.08173	105.739		1.22202	108.36		1.10554	99.1094				2.5	77.9391		2.5	74.7247		2.07166	67.524
1.15037	112.383		1.29514	114.806		1.18156	105.684										2.3247	65.4317
1.21501	117.955		1.4043	122.22		1.24623	112.027										2.5	64.1405
1.28006	121.989		1.44892	121.165		1.31711	117.919
1.34566	122.79		1.48387	116.295		1.37913	121.393
1.41429	118.24		1.51798	108.774		1.4437	121.44
1.46853	109.57		1.56221	102.473		1.4935	117.355
1.52666	99.7161		1.63397	93.3915		1.5322	109.452
1.60882	90.9948		1.70017	89.4537		1.59413	99.5797
1.68184	84.8318		1.83032	83.8546		1.68281	90.7762
1.816	79.9334		1.94932	79.8553		1.77449	84.0088
1.95112	76.8914		2.08316	76.5688		1.88473	78.4705
2.0834	74.6822		2.22061	74.2175		1.97515	75.1465
2.21407	72.7959		2.37205	71.6979		2.08524	72.1545
2.3538	70.4859		2.5	70.4979		2.20953	69.8212

## Sheet: Test 5
I140S100L420											I140S100L420
EXP-1			EXP-2			EXP-3					FEM-1			FEM-2			FEM-3
0	0		0	0		0	0				0	0		0	0		0	0
0.119319	9.64827		0.0806961	5.68564		0.141998	10.7283				0.126253	36.551		0.159796	47.3627		0.126253	30.619
0.193458	15.6262		0.146044	11.2751		0.257387	22.0836				0.26188	74.3645		0.254672	74.6651		0.284073	67.5828
0.263923	21.6646		0.237346	19.3766		0.327387	28.9185				0.380632	94.7507		0.379159	97.4701		0.426111	99.3313
0.329856	26.4433		0.350883	28.4884		0.394895	35.7159				0.538827	117.68		0.507282	118.909		0.559271	117.508
0.396197	32.4368		0.448886	37.3738		0.471132	42.9091				0.637811	116.942		0.644213	120.514		0.64541	117.107
0.466379	38.592		0.536244	45.6462		0.542825	50.4636				0.830153	107.068		0.759749	113.569		0.771808	110.745
0.54121	45.7145		0.636454	54.7502		0.610272	58.4794				0.966817	101.533		0.964977	103.959		0.885567	105.568
0.615789	53.1023		0.733792	63.7742		0.68032	66.7735				1.01807	99.7828		1.14968	97.446		1.0882	98.3084
0.694817	60.4676		0.832161	72.6171		0.752971	75.1473				1.21025	94.1871		1.32284	92.7725		1.23217	94.2446
0.77246	69.089		0.92587	80.265		0.819497	83.6504				1.38322	90.1676		1.47869	89.293		1.44814	89.4037
0.848656	76.6919		1.00911	87.1108		0.890103	92.0849				1.64267	85.1707		1.71246	84.9538		1.52912	87.8976
0.931064	84.9747		1.08819	93.4465		0.96316	100.319				1.8859	81.3623		1.80012	83.5669		1.6506	85.859
1.00783	92.8285		1.1571	98.8258		1.02986	107.395				2.10481	78.3759		1.93161	81.6326		1.83282	83.1986
1.08511	100.45		1.22061	103.785		1.09664	114.636				2.43317	74.541		2.12885	79.0154		2.10615	79.8695
1.16277	107.478		1.27803	108.315		1.15084	118.7				2.5	73.8516		2.42472	75.6121		2.5	75.9998
1.24119	113.854		1.35255	113.794		1.20922	116.544							2.5	74.8444
1.3124	117.28		1.43244	117.62		1.23892	113.924
1.38881	112.771		1.47296	114.852		1.25488	110.109
1.46768	105.361		1.50915	109.424		1.31335	103.807
1.54393	98.3839		1.54701	102.894		1.38015	97.7111
1.61776	92.2808		1.62589	94.9526		1.47235	92.609
1.6925	87.0776		1.69139	90.6109		1.59361	88.6891
1.79995	81.9715		1.83388	84.8324		1.73153	84.8033
1.93526	77.8784		1.97451	81.0514		1.88254	81.4576
2.08697	74.3256		2.10437	78.4263		2.01876	79.1227
2.23752	71.5741		2.23463	76.5244		2.15883	76.8001
2.39301	69.1483		2.35796	74.4593		2.29898	74.6733
			2.4756	72.9724		2.43629	73.0273

## Sheet: Test 6
I140S150L420											I140S150L420
EXP-1			EXP-2			EXP-3					FEM-1			FEM-2			FEM-3
0	0		0	0		0	0				0	0		0	0		0	0
0.0762917	6.63464		0.0553345	5.10737		0.0840952	6.73141				0.126253	37.1468		0.159792	40.0249		0.126253	30.0837
0.138776	12.1363		0.123304	10.9639		0.146229	11.6395				0.250716	69.3752		0.359533	88.5489		0.284073	66.4602
0.193091	17.0332		0.173735	15.7441		0.205927	15.9201				0.428195	100.499		0.539299	119.412		0.426111	97.7222
0.26036	22.8468		0.232456	20.9324		0.264689	20.5602				0.536388	115.841		0.625869	120.311		0.559271	115.711
0.322047	29.0925		0.292707	26.8383		0.328037	25.8349				0.642089	117.416		0.757201	107.069		0.679116	114.433
0.382492	35.4508		0.352353	33.1461		0.393048	31.2299				0.750193	111.093		0.928031	97.5191		0.76619	110.755
0.447581	42.4983		0.411046	39.5551		0.452783	37.0126				0.883971	104.551		1.02412	93.7721		0.876209	104.687
0.521345	48.8833		0.47527	45.9823		0.522468	42.8573				1.02079	99.1246		1.24033	87.1738		1.05843	97.7294
0.582841	55.5203		0.535053	52.8039		0.586895	49.6124				1.16701	94.5445		1.43492	82.8042		1.14954	95.0107
0.642257	62.3275		0.591782	60.0705		0.650161	56.2109				1.27091	91.8232		1.50789	81.4474		1.31183	90.9857
0.706093	69.5403		0.649528	66.8006		0.711309	63.5275				1.42676	88.316		1.78153	77.1829		1.42714	88.5692
0.768448	76.5599		0.709765	73.4681		0.773131	70.3888				1.66052	84.083		2.0278	74.0798		1.53524	86.5917
0.833548	83.6384		0.768366	80.479		0.835339	77.2684				1.87968	80.9516		2.25868	71.6505		1.63253	84.9886
0.894194	90.4976		0.826955	87.4635		0.898371	83.8608				2.00296	79.4325		2.46647	69.6878		1.77847	82.8542
0.957349	97.6171		0.887719	94.4172		0.960685	90.5464				2.28033	76.443		2.5	69.3953		1.99738	80.1097
1.0168	102.763		0.943669	100.637		1.02414	97.1313				2.5	74.4254					2.07948	79.2045
1.08075	107.723		1.00479	106.794		1.08822	103.341										2.20261	77.9412
1.14346	112.61		1.06073	111.905		1.14641	109.144										2.38732	76.2236
1.20987	115.582		1.12231	116.061		1.21919	113.697										2.5	75.2726
1.27496	116.43		1.18492	116.51		1.28294	115.51
1.3389	114.227		1.24431	114.083		1.34631	113.934
1.40237	107.178		1.30435	110.019		1.40968	108.153
1.46575	100.379		1.3618	104.939		1.47186	101.689
1.52839	94.5559		1.41946	98.9302		1.52725	94.8078
1.61164	89.6533		1.48861	93.1015		1.60475	89.2207
1.70776	85.5133		1.60037	87.58		1.65646	85.5467
1.83706	80.9944		1.7191	83.179		1.78319	81.0866
1.9749	77.3177		1.8437	80.7316		1.91616	77.2272
2.09736	74.6261		1.96199	77.8062		2.04067	74.7021
			2.08114	75.4275		2.16625	72.3101
